# Supplementary material for: Reticular Basement Membrane Remodelling Regulates Bronchial Epithelial Attachment, Barrier Integrity and Inflammatory Signalling in Asthma
Source: Adv Respir Med. 2026 Jun 10;94(3):38. doi: 10.3390/arm94030038 (PMC13295410; doi:10.3390/arm94030038)
Supplement: Supplementary file 1 [file arm-94-00038-s001.zip]

Archive with 1 entries (1 files):
- arm-4324279-supplementary.pdf
